# Supplementary material for: The Role of Ferroptosis in Diabetes Pathogenesis: Therapeutic Implications of Hydrogen Sulfide and Its Reactive Metabolites
Source: Antioxidants (Basel). 2026 Mar 13;15(3):369. doi: 10.3390/antiox15030369 (PMC13023684; doi:10.3390/antiox15030369)
Supplement: Supplementary file 1 [file antioxidants-15-00369-s001.zip]

Archive with 1 entries (1 files):
- antioxidants-4179212-supplementary.pdf
